# Supplementary material for: Uranium-Doped Zinc, Copper, and Nickel Oxides for Enhanced Catalytic Conversion of Furfural to Furfuryl Alcohol: A Relativistic DFT Study
Source: Molecules. 2022 Sep 18;27(18):6094. doi: 10.3390/molecules27186094 (PMC9502827; doi:10.3390/molecules27186094)
Supplement: Supplementary file 1 [file molecules-27-06094-s001.zip]

Archive with 1 entries (1 files):
- molecules-1910049-supplementary.pdf
